# Supplementary material for: Reduced glycoprotein hormone β5 links male aging and testosterone decline to increased adiposity
Source: J Clin Invest. 2026 Feb 3;136(6):e192355. doi: 10.1172/JCI192355 (PMC12987616; doi:10.1172/JCI192355)
Supplement: Supporting data values [file jci-136-192355-s129.xlsx]

## Sheet: Figure 1
	Figure 1A	Serum GPHB5 levels versus age in men							Figure 1B	Serum GPHB5 levels versus age in women						Figure 1C	Correlation of Testosterone with GPHB5 levels in men						Figure 1D	Correlation of Testosterone with GPHB5 levels in women
		21-30	31-40	41-50	51-60	61-70	≥ 71			21-30	31-40	41-50	51-60	≥ 61			Testosterone	GPHB5						Testosterone	GPHB5
		0.23	0.182	0.067	0	0.19	0.082			0.14	0.256111	0.203086	0.283121	0.292457			13.605	0.23						0.289001	0.14
		0.463	0.088	0	0.502	0.188	0.309			0.344	0.129123	0.189526	0.572	0.454815			8.61956	0.463						0.164077	0.344
		0.413	0.432	1.082	0.442	0.269	0.358			0.086886	0.155139	0.21459	0.386845	0.356434			4.90515	0.413						0.280247	0.086886
		0.431	1.215	0.33	0.342	0.307	0			0.081075	0.182674	0.283	0.288423	0.256436			7.66475	0.431						0.343663	0.081075
		0.245	1.458	0.221	0.111	0.31	0.211			0.071233	0.303688	0.137607	0.332522	0.372162			3.06632	0.245						0.191885	0.071233
		0.322	0.896	0.699	0.313	0.18	0.164			0.122047	0.11	0.289829	0.474479	0.603905			5.74087	0.322						0.314768	0.122047
		0.301	0.374	0.581	0.059	0.268	0.224			0.112858	0.198707	0.036461	0.195941	0.291407			6.95186	0.301						0.230394	0.112858
		1.047	0.357	0.184	0.137	0.126	0.262			0.036	0.22	0.205992	0.368216	0.449412			10.431	1.047						0.161346	0.036
		0.461	0.357	0.179	0.092	0.095	0			0.16	0.328491	0.218424	0.317004	0.375933			7.209	0.461						0.180393	0.16
		0.361	0.037	0.261	0.28	0.248	0.142			0.139	0.203258	0.177469	0.310737	0.363618			8.177	0.361						0.136383	0.139
		0.308	0.401	0.173	0	0.183				0.241	0.181138	0.216612	1.044	0.260879			4.88539	0.308						0.110402	0.241
		0.322	0.808	0.312	0.355	0.62				0	0.682	0.468005	0.086	0.159372			8.00473	0.322						0.471524	0
		0.374	0.162	0.37	0.489	0.028				0.437	0.316742	0.209698	0.161				7.04646	0.374						1.18207	0.437
		0.616	0.492	0.002	0.227	0.088				0.351	0.18	0.53	0.242879				4.81102	0.616						0.534749	0.351
		0.505	1.69	0.26	0.17	0.309				0.163736	0.907	0.588	0.231102				3.47275	0.505						0.332861	0.163736
		0.245	1.051	0.386	1.355	0.067				0.092211	0.221156	0.150767	0.281344				0.50005	0.245						0.286225	0.092211
		0.932	0.44	0.45	0.204					0.141123	0.303324	0.185406	0.175904				7.761	0.932						0.349905	0.141123
		0.439	0.768	0.351	0.295					0.79	0.183058	0.112434	0.378595				6.84319	0.439						1.266	0.79
		0.432	0.273	0.376	0.281					0.276	0.729	0.09342	0.466129				5.30525	0.432						0.181771	0.276
		0.097	0	0.378	0.249					0.161	0.934	0.212762	0.210722				11.288	0.097						0.167672	0.161
		0.398	0.528	1.104	0.397					1.248	0.206	0.256622	0.311587				5.1111	0.398						0.542631	1.248
		0.245	0.551	1.974	0.024					0.408	0	0.248948	0.217418				3.02031	0.245						0.706368	0.408
		0.507	0.553	0.428	0					0.117772	0.184	0.213169	0.274902				4.68439	0.507						0.254254	0.117772
		0.535	0.547	0.291	0.207					0.10977	0.115	0	0				3.37675	0.535						0.169118	0.10977
		0.316	0	0.247	0.305					0.348		0.175232	0.324053				7.316	0.316						0.365476	0.348
		1.038	0.652	0.325	0.262					0.568		0.172075	0.258847				9.286	1.038						0.389586	0.568
		1.237	0.822	0.22	0.322					0.118588		0.103755					11.218	1.237						0.274876	0.118588
		1.274	0	0.293	0.258					0.33228		0.249325					15.347	1.274						0.173277	0.33228
		0.437	0.198	0.365	0.596					0.191094		0.213982					4.29182	0.437						0.274568	0.191094
		1.163	1.794	0.059	0					0.143704		0.115247					9.325	1.163						0.162281	0.143704
		0.115	0.61	0.304	0.303					0.547		0.276519					5.093	0.115						0.640899	0.547
		0.51	0.615	0.28	0					0.193191		1.196					2.30462	0.51						0.496685	0.193191
		0.925	0.194	0.156	0					0.169369		0.478779					9.351	0.925						0.156605	0.169369
		0.677	0.224	0.952	0.243					0.160422		0.218825					1.59459	0.677						0.165322	0.160422
			0.175		0.216					0.110389		0.216612					6.04587	0.182						0.21933	0.110389
			0.245		0.149					0.481		0.171395					2.62128	0.088						1.016	0.481
			0.246		0.107					0.582		0.057482					1.90539	0.432						1.181	0.582
					0.312					0.163736		0.167054					9.502	1.215						0.152388	0.163736
					0.22					1.174		0.498105					12.881	1.458						1.226	1.174
					0.377							0.432911					9.881	0.896						0.538749	0.256111
												0.92					5.53587	0.374						0.177623	0.129123
												0.148					5.22777	0.357						0.278678	0.155139
												0.08475					3.268	0.357						0.164118	0.182674
												0.293156					3.87998	0.037						0.324454	0.303688
												0.412097					5.0721	0.401						0.377429	0.11
												0.125891					7.158	0.808						0.247586	0.198707
												0.132467					1.67625	0.162						0.335488	0.22
												0.354829					4.86768	0.492						0.261557	0.328491
												0.41587					5.185	1.69						0.103067	0.203258
												0.298375					12.982	1.051						0.178961	0.181138
												0.153663					3.05138	0.44						0.529	0.682
																	5.093	0.768						0.564722	0.316742
																	6.839	0.273						0.133942	0.18
																	5.689	0						0.872895	0.907
																	6.81916	0.528						0.130713	0.221156
																	4.25691	0.551						0.240311	0.303324
																	11.6926	0.553						0.46666	0.183058
																	6.20236	0.547						0.725	0.729
																	7.437	0						0.933	0.934
																	9.50517	0.652						0.206698	0.206
																	5.08	0.822						0.160415	0
																	7.894	0						0.198789	0.184
																	2.95873	0.198						0.261355	0.115
																	7.241	1.794						0.281194	0.203086
																	7.91607	0.61						0.36284	0.189526
																	2.39022	0.615						0.174689	0.21459
																	6.844	0.194						0.261355	0.283
																	9.61	0.224						0.199596	0.137607
																	4.626	0.175						0.369767	0.289829
																	3.53139	0.245						0.257091	0.036461
																	4.27448	0.246						0.267078	0.205992
																	5.601	0.067						0.132467	0.218424
																	8.968	0						0.087033	0.177469
																	2.476	1.082						0.249649	0.216612
																	3.4549	0.33						0.162693	0.468005
																	4.73296	0.221						0.332095	0.209698
																	5.035	0.699						1.192	0.53
																	4.486	0.581						0.583	0.588
																	9.747	0.184						0.309061	0.150767
																	11.215	0.179						0.172416	0.185406
																	3.97935	0.261						0.21716	0.112434
																	4.67818	0.173						0.188505	0.09342
																	4.73956	0.312						0.112488	0.212762
																	3.09667	0.37						0.209064	0.256622
																	2.63101	0.002						0.13846	0.248948
																	2.69237	0.26						0.155999	0.213169
																	3.49398	0.386						0.52526	0
																	5.02096	0.45						0.122369	0.175232
																	3.03135	0.351						0.265766	0.172075
																	4.15544	0.376						0.34304	0.103755
																	2.88762	0.378						0.337607	0.249325
																	10.529	1.104						0.207034	0.213982
																	7.212	1.974						0.306379	0.115247
																	3.35163	0.428						0.167718	0.276519
																	4.19627	0.291						0.72	1.196
																	2.36667	0.247						1.39415	0.478779
																	3.9466	0.325						0.229687	0.218825
																	4.48318	0.22						0.356456	0.216612
																	3.19568	0.293						0.354929	0.171395
																	5.63221	0.365						0.276573	0.057482
																	2.35532	0.059						0.184607	0.167054
																	2.82228	0.304						0.232718	0.498105
																	2.56435	0.28						0.301365	0.432911
																	2.9422	0.156						1.196	0.92
																	5.531	0.952						0.201991	0.148
																	8.985	0						0.221271	0.08475
																	3.70396	0.502						0.163987	0.293156
																	5.8981	0.442						0.377547	0.412097
																	4.67928	0.342						0.289744	0.125891
																	7.02516	0.111						0.197554	0.132467
																	3.686	0.313						0.12161	0.354829
																	3.45907	0.059						0.253214	0.41587
																	2.53287	0.137						0.197982	0.298375
																	2.72693	0.092						0.123896	0.153663
																	2.36829	0.28						0.162819	0.283121
																	4.14923	0						0.634	0.572
																	3.63617	0.355						0.238397	0.386845
																	3.77429	0.489						0.159407	0.288423
																	0.88709	0.227						0.149071	0.332522
																	1.54239	0.17						0.099705	0.474479
																	4.701	1.355						0.341696	0.195941
																	1.36701	0.204						0.238397	0.368216
																	6.399	0.295						0.150185	0.317004
																	3.17685	0.281						0.334526	0.310737
																	3.41324	0.249						1.311	1.044
																	3.47534	0.397						0.144549	0.086
																	3.47581	0.024						0.07907	0.161
																	2.22409	0						0.496398	0.242879
																	3.73669	0.207						0.215807	0.231102
																	2.63197	0.305						0.238397	0.281344
																	2.54718	0.262						0.185821	0.175904
																	3.07189	0.322						0.365853	0.378595
																	1.76784	0.258						0.11372	0.466129
																	4.794	0.596						0.173044	0.210722
																	7.261	0						0.174165	0.311587
																	2.94409	0.303						0.213027	0.217418
																	7.902	0						0.247015	0.274902
																	8.986	0						0.144793	0
																	3.11187	0.243						0.277632	0.324053
																	3.47194	0.216						0.55833	0.258847
																	9.85876	0.149						0.473534	0.292457
																	12.3648	0.107						0.16671	0.454815
																	9.94408	0.312						0.457511	0.356434
																	6.20691	0.22						0.365817	0.256436
																	3.09313	0.377						0.637009	0.372162
																	7.774	0.19						0.174213	0.603905
																	3.49025	0.188						0.393725	0.291407
																	3.88277	0.269						0.53557	0.449412
																	5.52851	0.307						0.409074	0.375933
																	3.5803	0.31						0.15505	0.363618
																	5.65514	0.18						0.164167	0.260879
																	7.81991	0.268						0.361316	0.159372
																	5.74072	0.126
																	4.15951	0.095
																	3.92188	0.248
																	3.88152	0.183
																	2.45633	0.62
																	4.83339	0.028
																	3.15149	0.088
																	2.44568	0.309
																	2.12691	0.067
																	4.891	0.082
																	8.849	0.309
																	3.55487	0.358
																	5.977	0
																	16.0512	0.211
																	7.573	0.164
																	3.93374	0.224
																	4.13511	0.262
																	9.171	0
																	3.852	0.142

## Sheet: Figure 2
	Figure 2A	The testosterone levels in serum of male mice						Figure 2B	GPHB5 mRNA levels in brain of male mice					Figure 2C	GPHB5 mRNA levels in brain, pituitary and testis of mice															Figure 2D	GPHB5 mRNA levels in brain, pituitary and testis of mice																Figure 2E	GPHB5 mRNA levels in C2C12 cells treated with testosterone
		Sham	Castration						Sham	Castration						CON				Flu10				Flu21								WT						AR-/-										0 ng/ml	100 ng/ml
		0.813485	0.06306						0.664382	0.486705					Brain	0.972655	1.1487	0.97942	0.913831	0.895025	0.835088	0.514057	1.23114	0.817902	0.895025	0.823591	0.747425	2.73208			Brain	0.824543	1.21279	0.744624	1.24222	0.930611	1.16171	0.525465	0.51943	0.565788	0.764012	0.534496	0.406948	0.222147	0.588963			1.02646	1.2937
		0.443415	0						1.03353	0.759721					Pituitary	1.23542	0.809442	0.861546	1.1607	0.511096	0.33642	0.551589	0.462759	0.384663	0.422884	0.514651	0.699793				Pituitary	0.666649	1.39959	1.61888	1.67597	0.600818	0.657471	0.662044	0.32197	0.165511	0.17374	0.159873	0.158769	0.162105	0.17739			1.0973	1.21628
		0.405995	0						0.484883	0.893012					Testis	1.55833	0.757858	0.712025	1.18921	0.432269	0.329877	0.301452	0.417544	0.598739	0.423373	0.493116	0.463294	0.547147			Testis	1.2421	1.27113	1.07881	0.83284	0.701952	1.00425	0.245327	0.539406	0.59575	0.533211	0.283112	0.597128	0.362515	0.377909			1.04672	2.17656
		0.705285	0						1.07784	0.512298
		0.59235	0						2.27318	0.670262
		0.462035	0.112785						1.39973	0.268982
		0.73988	0						2.03937	0.411319
		0.41252	0						0.824338	0.486784
		0.303105	0						1.09747	0.649195
		0.234005	0.054675						1.14162	0.466778
		0.125335	0						0.730327	0.920607
		0.868975	0						0.70785	0.87897
[truncated: 11 more columns]

## Sheet: Figure 3
	Figure 3B	Body weight curve for male mice																																					Figure 3C	Energy expenditure in mice				Figure 3D	Body temperature of mice
		Age (week)	WT																			GPHB5-/-																		Body weight	WT	GPHB5-/-				WT
		6	22.1	21.5	20.6	23	19.6	20.6	23.7	18.3	26.2	24.2	25	25.9	23.3	24	24.8	24.3	24.2	24.6	24.8	26.8	28	22.2	22.8	24.6	21.8	22.6	23.9	22.3	23.4	23.7	26.6	26.8	27.6	26.3	26.4			28.5	0.4107				9:00	36.83	37.17	37.07	36.9
		7	23	23.1	21.8	25.1	21.8	22.5	25.9	21.2	27.6	24.7	25.4	26.4	24.5	25.2	26.8	25.9	25.6	26.8	25.6	28.1	29.8	23.2	25.4	26.5	22.5	23.4	26.3	24.5	25.5	25.9	28.4	28	28.6	27.6	28.9			32.4	0.4201				12:00	36.87	37.03	37.13	37.23
		8	23.9	24.6	22.8	25.6	23.5	24.2	27.3	23.7	29.2	25.6	26.4	27.5	25.8	27	28.1	28.3	26.3	29	26	28.2	29.7	24.5	26.8	29.2	24.1	24.9	28.5	26.3	28.2	26.5	29.7	29	29.8	29	29.3			34.9	0.5461				15:00	37	36.73	36.83	37.03
		9	24.9	25.8	23.5	27.3	24.5	25.4	28.8	24.8	30	26.7	27.4	29.6	26.3	28.1	29.5	30	28.2	30.5	27.4	30.4	31.7	26	28	30.2	24.5	26.2	31.5	28.8	30.1	29.4	33.9	30.9	33.7	32.2	31.9			31.2	0.4454				18:00	37.13	37	37.2	37.13
		10	26.5	27.4	24.9	29.1	25.8	26.4	30.5	26.3	31.2	27	28	30.6	26.9	28.3	30.2	32.1	29.2	30.6	26.3	31.5	33.1	26.7	30.3	31.2	24.7	26.6	33.2	30.5	31.5	31.8	31.7	30	29.8	30.7	29.8			32.6	0.4349				21:00	37.13	37.43	37.43	37.2
		11	27.8	28.9	26.1	28.9	27.1	27.8	31.6	27.4	32	28.1	29.1	30.6	27.8	28	31.1	33.4	31	31.8	27.6	32	35.3	28.4	29.9	33.1	25.9	25.6	33.8	30.9	32.7	32.6	32.8	32.7	31	31.8	30			30.8	0.428
		12	28.6	30.1	27.1	30	28.5	29.3	32.3	28	32.8	29.8	30	31.2	28.9	29.4	31.9	35.2	32.6	32.1	27.4	32.6	37.3	30.8	31.2	34.2	26.9	27.2	34.5	33.2	34.1	34.3	35.1	33.8	33.2	32.3	29.6			31.7	0.4623
		13	29.4	31.1	27.9	31.5	29.8	30.2	33	29.8	34.4	30.9	31.2	31.1	29.2	31.1	33.5	35.3	33.2	33.9	27.4	31.8	37.6	30.5	32.3	36.6	28	27.8	35.8	33.5	35.4	36.3	35.9	34	33.7	33.9	30.1			31.8	0.4589
		14	30.7	33.1	29.7	33	31.9	31.1	34	29.8	34.7	31.9	32.2	31.1	30.1	31.7	34.3	36.6	35	34.4	27.8	33.1	38	30.2	32.7	37.8	28.5	28.4	38.2	35	37.1	37.5	36.2	33.5	33.5	34.4	31.4			35.3		0.4682
		15	30.6	34.7	31.5	35.8	31.7	31.2	34.4	30.6	34.8	31.6	32.5	30.9	30.6	33.2	35.6	37.9	36	35.2	29.3	34.2	40	29.8	32.8	39.6	29.3	30.8	38.1	35.8	37	38.2	36.4	33.9	34	36.4	31.9			34.7		0.4451
		16	31.1	35.2	31.5	36.2	31.1	32.3	34.6	30.2	35.3	31.8	32.4	31.8	31.5	32.9	36.1	38.6	35.3	35	30.4	34.4	40.1	30	34	39.7	29.5	31.3	38.2	36.3	37.3	38.3	37.3	36.2	34.9	36.9	31.8			38.7		0.483
		17	31.3	35.6	32.3	35.7	31	31.2	36	31.2	35	33.2	31.8	31.5	33.6	33.6	37.5	39	35.1	35.8	32.1	33.5	42.2	30.9	35.6	40	29.9	31.1	38.5	36.7	37.2	38.7	38.6	36.1	36.3	39.5	32.7			34.7		0.4155
		18	32	36.2	32.8	38.2	32.7	31.9	35.8	32	36.1	32.7	31.9	32.5	33.2	34.1	38.5	40.4	35.8	36	31.4	34.7	44.2	34.2	36.4	40.8	30.7	31.3	39	36.6	38.2	39.2	40.4	36.5	36.6	41.5	35.2			38.4		0.4893
		19	32.9	36.7	34.3	38.3	34.2	33.7	36.6	33.9	35.9	33.5	32.5	33.1	31.7	34.1	35.8	39.7	34.9	38	31.7	36.5	46.4	34.6	35.6	40.9	31	31.4	39	36.9	38.5	39	41.4	36.1	37.2	42.8	36.6			37.5		0.4659
		20	33.9	37.2	35	39.4	33.8	35.1	34.5	33.3	36.5	34.4	32.7	33.5	31.3	35.1	38.1	39.5	34	39	30.4	36.9	47	35.5	34.5	42.4	32.1	32.3	38.8	36.9	39.4	40	42.5	36.5	38	44	35.6			37.3		0.4596
		21	32	35.1	33	36.8	35	36.8	36.4	34.6	36.8	34.4	34.1	33.1	31	34	38.2	37.8	34	38.5	32.4	37.6	43.9	38.7	35.5	41.2	32.2	32.9	39.7	36.5	38.1	38.2	44.8	37.4	38.6	45.2	36.9			35.3		0.4472
		22	34.2	36.7	34.5	37	37	38	36.8	34.5	37.4	34.3	35.7	34.9	31.3	35.3	37.5	38.7	34.3	37.2	34.5	38.2	45.2	40.5	35.9	42.2	32.3	33.8	40.8	37.5	38.3	39.7	45.6	38	39.1	43.8	38.1
		23	34.6	37.8	35.5	38.1	35.5	38.6	35.1	33.2	39.5	36.1	36.8	33.4	32	35.9	39.7	40.1	35	37.5	34.5	40.1	47.3	38.6	34.8	43	32.6	34.6	41.1	37.4	39.2	40.2	45.8	37.9	39.4	45.4	38.8
		24	33.3	36.5	34.4	37.5	35.9	38.8	34.8	32.6	37.9	36.1	34.3	32.8	31.1	34	36.1	38	33.8	35.8	34.5	40	48.3	40.5	35.5	41.3	32.6	33.5	41.1	37.6	39	39.8	46.2	39.4	40.1	47.2	40.3
		25	34.3	38.4	35.3	36.4	38.1	39.7	35.1	33.8	37.8	35.7	34.7	32.6	31.6	34.2	36.8	39	33.7	37.2	35.3	39.7	51.6	42.4	35.7	43.1	33.8	34.1	40.9	39.3	39.6	40.4	48	40.8	42.6	48	41.8
		26	34.9	40.1	36.2	37.1	39.3	40.9	37.1	34.6	37.7	35.8	35.9	32.9	34.2	34.6	37.6	40.7	34.5	38.1	35.6	41.7	53.9	44	37.3	44.1	35.4	35.5	42.4	38.8	40.8	41.3	48.2	42.2	42.9	47.5	42.6
		27	37.4	42.2	38.5	38.9	40.4	42.2	39.5	35.4	38.1	37.3	35.8	32.8	34.7	36.1	38.9	41.4	35.4	39.1	36.3	43.1	55.7	46.4	39.6	45.8	36.2	37.1	43.3	40.3	41.8	43.3	47.3	43	42.8	49.1	43.2
		28	39.2	44	39.9	41.9	40.8	42.7	41.1	36.7	38.8	38.6	36	34.7	36.5	37.2	39.8	42.9	36.1	40	36	45.9	55.6	48	38	46.1	36.8	38.8	43.3	42.2	43.3	43.6	46.7	43	42.7	49.7	43.2
		29	40.1	44.2	41	42.6	41.7	44	42.9	36.5	40.7	39.1	37.2	35.3	35.5	37.9	42.6	43	36.3	40.2	36.8	47.4	57.1	48.8	41.3	45.7	36.6	39.3	43.7	44	43.2	44	46.1	42.6	41.8	49.6	43
		30	40.9	45.7	41.5	44.8	42	44.1	43	36.9	39.7	38.6	37.6	35.4	36.1	38.1	42.5	43	36.3	40.7	36.4	49	57.2	49	42.1	49.4	36.8	40.5	43.6	44.2	44.8	44.3	46.6	44.6	42.7	49.8	45.2
		31	41.6	45.8	41.7	45	43.7	44.9	45	35.8	41	39	37	35.9	36.2	38	41.4	44.3	37	41	36.2	51.2	58.8	49.3	41.9	48.8	37	41.5	46.7	45.9	44.9	44.5	46.6	45.6	42.2	50.3	46
[truncated: 36 more columns]

## Sheet: Figure 4
	Figure 4A	Core body temperature of mice after cold exposure							Figure 4B	qPCR analysis of browning and lipolysis associated genes																Figure 4C	Western blot analysis of UCP1				Figure 4E	Metabolite heatmaps in iWAT of mice (z-score)
		WT	GPHB5-/-								WT							GPHB5-/-									WT	GPHB5-/-					WT								GPHB5-/-
		35.2	33.6							UCP1	1.73775	1.99615	0.808819	0.786702	1.13332	0.399764		0.301568	0.489899	0.200345	0.29468	0.862874	0.756401	0.082311			1.00877	0.373652				Myristic acid	0.168857	0.581901	1.55171	-0.10401	0.301366	0.249559	2.75105	-0.40841	-0.79074	-0.7499	-0.66133	0.272721	-0.55592	-0.92261	-0.99717	-0.68708
		35.6	34.2							PPARγ	0.764642	0.882412	0.886499	0.972334	1.19985	1.09646	1.30694	0.136111	0.367595	0.621083	1.06156	0.575488	0.684374	0.775316			1.07631	0.507284				Myristoleic acid	0.181863	1.41284	0.86572	0.163499	0.616976	-0.27708	2.62651	-0.57697	-0.58152	-0.69246	0.052103	-0.19194	-0.38529	-1.11331	-0.88672	-1.21423
		35.3	33.3							PGC-1α	1.54043	1.77358	1.23114	0.941696	0.710382	0.63581	0.698985	0.221698	0.480742	0.404254	0.526072	0.437291	0.672062	0.948246			0.90597	0.722288				Pentadecanoic acid	1.2337	0.668381	0.66807	-0.68549	-0.50982	1.10483	2.57498	-0.29413	-0.69357	-0.5064	-0.3637	-0.14738	-0.4464	-0.60162	-0.52016	-1.48127
		35	33.3							PRDM16	1.07142	1.26827	0.958948	0.917761	1.08137	0.631209	1.22506	0.104835	0.32001	0.623959	0.878343	0.538191	0.848424	0.836743			1.00895	0.711625				alpha-Linolenic acid	0.025099	1.22941	1.18022	0.146576	0.87811	-0.29125	2.34954	-0.94908	-0.85176	-0.76678	-0.19209	0.229171	0.16033	-0.94999	-0.93915	-1.25836
		34.5	33.7							HSL	0.905724	1.0404	0.9355	1.09719	1.19235	0.878924	0.986558	0.099016	0.264953	0.427445	0.641925	0.382574	0.5772	0.725548			0.930855	0.622099				gamma-Linolenic acid	1.20385	1.29669	0.880147	0.07956	0.494624	-0.13634	1.80105	-1.26973	-0.77404	-0.82624	0.013295	0.760648	-0.09769	-1.12558	-0.84475	-1.4555
		34.9	34							PLIN1	0.884453	1.59791	1.46023	0.768184	1.24792	0.590301	0.856301	0.109287	0.291761	1.03972	0.740304	0.326734	0.645963	0.642985			1.1343	0.701083				10,13-Nonadecadienoic acid	0.176246	1.22978	-0.38335	-0.56344	-0.1012	0.218395	2.31781	1.0908	-0.52094	0.081674	-0.54637	0.635699	-0.619	-1.65425	0.138975	-1.50081
		35.2	33.4							ATGL	0.959898	1.13102	1.08745	0.964344	1.1655	0.847304	0.88943	0.111952	0.357072	0.354605	0.685052	0.295443	0.670954	1.20382			0.934847					10Z-Nonadecenoic acid	0.260534	0.8532	0.207671	-0.2674	0.55364	0.586789	2.56263	0.336253	-1.50211	-0.42146	-0.30212	0.324389	-0.19971	-1.73258	-0.24717	-1.01255
																																Ornithine	1.26921	0.204772	-0.30554	-0.43018	0.080178	0.262952	-0.06981	3.22852	-0.83308	-0.46301	-0.17139	-0.67927	-0.63773	-0.49973	-0.31587	-0.64001
																																beta-Alanine	0.486759	0.43162	-0.89316	0.878427	-0.57809	2.75796	0.010602	1.36727	-0.25519	-0.9919	-0.81031	-0.33162	-0.88076	-0.69463	-0.25011	-0.24688
																																Serine	0.537547	1.86574	-0.83031	0.230524	-0.33516	2.04186	-0.50086	1.30836	-0.13391	-1.17758	-0.69342	-0.10817	0.304125	-0.86878	-0.54238	-1.09758
																																Citrulline	0.79164	0.60409	-0.85489	0.117804	-0.46862	2.51259	-0.23746	1.69927	-0.59888	-0.65648	0.437205	-0.16012	-0.49002	-1.16835	-0.82888	-0.69888
																																Proline	0.239982	2.34538	-0.87772	0.476977	-0.19685	1.86735	-0.68169	0.919722	-0.29202	-1.11715	-0.38678	-0.09677	0.110796	-0.96577	-0.30874	-1.03672
																																Pyroglutamic acid	2.13111	0.566148	-0.70053	-0.66482	0.086225	1.40106	-0.19559	1.55429	-0.28405	-1.18087	-0.91719	-0.44126	0.140987	-1.43053	0.284614	-0.34961
																																4-Hydroxyproline	0.485988	-0.05932	-0.52914	-0.16228	-0.30143	3.52121	-0.25417	0.609386	-0.3456	-0.55795	-0.6625	-0.45452	-0.36954	-0.43264	-0.31246	-0.17502
																																Glucose	0.686903	0.708426	-0.72169	-0.22109	0.201024	2.24941	0.11064	2.07648	-0.34347	-0.89329	-0.85398	-0.73719	-0.8	-1.0594	-0.19165	-0.21112
																																Glyceric acid	0.254395	1.04733	-0.86654	0.140249	-0.16014	3.2703	0.01631	-0.27631	-0.01662	-0.73205	-0.86654	-0.16791	-0.30384	-0.25588	-0.2162	-0.86654
																																Fructose	0.692418	-0.07876	-0.21871	0.378482	-0.16707	2.46154	-0.04322	2.08137	-0.32048	-0.68755	-1.04228	-0.19551	-0.4391	-0.63442	-0.82001	-0.96669
[truncated: 4 more columns]

## Sheet: Figure 5
	Figure 5A	Glucose tolerance test in mice											Figure 5B	Insulin tolerance test in mice												Figure 5D	TG levels in liver of mice				Figure 5E	qPCR analysis of FA uptake and TG synthesis associated genes in liver of mice
			WT					GPHB5-/-							WT					GPHB5-/-							WT	GPHB5-/-					WT							GPHB5-/-
		0	6	5.9	5.8	5.4	4.5	7.1	7.1	6	5.9			0	100	100	100	100	100	100	100	100	100	100			9.53263	55.7254				FATP1	1.18607	1.08137	0.972334	0.723396	1.29193	1.06402	0.806376	0.995061	2.43883	1.04212	2.53653	2.33948	1.98095	1.49091
		15	21.9	19.5	24.4	25.1	19.1	27.6	32.5	24	24.5			15	46.8085	51.9481	63.3028	50.6173	61.6438	81.5217	70.4545	59.7701	63.4409	55.102			21.0125	70.0939				CD36	0.741038	2.27251	3.0616	0.672506	0.797903	0.92506	0.390741	3.14767	3.67468	4.90511	7.21476	4.03981	2.85657	2.0199
		30	22	21.1	23.9	26.9	21.9	30.2	33.3	25	32			30	30.8511	58.4416	52.2936	53.0864	58.9041	64.1304	62.5	63.2184	58.0645	52.0408			5.71511	47.6803				LPL	2.75018	0.911422	0.105564	0.512701	2.0179	1.72452	2.11823	3.64569	2.60182	3.25545	7.15784	8.73126	6.97821	3.05857
		60	23	18.3	19.8	20.9	20.1	28.2	31.6	23	32.2			45	20.2128	45.4545	46.789	45.679	54.7945	66.3043	56.8182	54.023	63.4409	47.9592			2.67748	39.1079				DGAT1	0.771487	0.832611	0.828772	1.13738	1.16666	1.381	1.02506	1.88215	2.30651	1.31559	1.8778	1.73594	2.20745	1.66138
		90	17.8	15.3	10.8	14.6	14.1	24.6	31.2	17.2	28.9			60	18.0851	29.8701	40.367	34.5679	31.5069	61.9565	65.9091	55.1724	53.7634	44.898			35.4226	4.49869				GPAT1	0.605696	0.523647	0.408007	1.29235	2.10916	1.85746	1.52626	6.46806	4.04648	2.27626	2.32947	1.29235	2.1386	3.81055
		120	12.1	9.8	8.9	10.3	8.5	23.5	28.1	11.3	24.6			75	14.8936	35.0649	24.7706	27.1605	23.2877	54.3478	62.5	51.7241	72.043	32.6531			22.6882	30.6133				GPAT3	1.50475	3.67104	1.45349	0.782515	0.221113	0.728427	0.988188	3.02344	2.41082	8.53184	17.1427	7.88726	4.06388	1.56865
		150	10.5	10.5	9.1	10.4	7.5	18.3	23.9	9.1	15.7			90	17.0213	48.0519	19.2661	34.5679	17.8082	71.7391	55.6818	48.2759	80.6452	36.7347			13.9316	35.7089

## Sheet: Figure 6
	Figure 6A	Energy expenditure of mice treated with vehicle or 10 mg/kg rCGH						Figure 6B	Core body temperature of mice treated with vehicle or 10 mg/kg rCGH																Figure 6C	Body weight change of GPHB5-/- mice treated with vehicle or 5 mg/kg rCGH																Figure 6D	Percentage change in body weight, fat mass and lean mass at day 16 compared to day 0 in GPHB5-/- mice
		Body weight	WT, Veh	GPHB5-/-, Veh	WT, rCGH	GPHB5-/-, rCGH				WT							GPHB5-/-										Vehicle							rCGH										Vehicle
		40.5	0.543						Vehicle	37.27	37.4	37	37.2	37.1	37.3	36.93	36.77	36	36.8	36.77	36.37	36.67	36.27			0	0	0	0	0	0	0	0	0	0	0	0	0	0	0			Δweight	-3.31	0.43	2.61	2.05	-5.22	0.83
		40	0.572						rCGH	37.2	37.1	37.27	37.27	37.17	37.07	37.43	37.27	37.37	37.47	37.1	37.23	37.23	36.87			1	-0.6	-1.2	-0.7	-1.1	-1.7	-0.3	-1.5	-1.2	-2.6	-1.5	-1.5	-1.5	-0.7	-0.8			ΔFat	-3.57	4.53	8.49	-8.33	-14	8.54
		40.13	0.496																							2	-0.1	-1	-0.3	-0.6	-1.7	-0.4	-1.5	-0.9	-2.3	-1.4	-1.7	-2.1	-1.3	-1.1			ΔLean	-3.29	-0.36	-3.05	3.13	2.33	-0.31
		38	0.511																							3	-1.3	-0.9	-0.3	-0.7	-0.5	-0.9	-2.4	-1.6	-2.1	-1	-1.5	-2.8	-1.5	-2.1
		32.7	0.422																							4	-1.2	-1.3	-0.1	-0.3	-0.5	-1.2	-2.1	-2.3	-2.1	-1.9	-1.2	-2.2	-2.1	-1.9
		34.3	0.454																							5	-0.7	-1.7	-0.7	0.6	0.3	-1.1	-1.1	-1.8	-2.1	-2.5	-1.6	-1.7	-1.3	-2
		35.6	0.468																							6	-0.6	-1.2	-0.5	0.7	0.4	-1	-0.6	-2.3	-2.2	-2.6	-2.1	-1.5	-2.1	-0.9
		43		0.536																						7	-1	-0.8	-0.2	0.7	-0.9	-1.1	0.4	-2.2	-2.4	-2.9	-2.1	-1.1	-1.9	-1.9
		44.6		0.526																						8	-1.1	-0.8	0.6	0.9	-1.5	-1	0.8	-2	-2.5	-3.1	-2.2	-1.9	-2.3	-1.7
		46.7		0.592																						9	-1	-1	0.5	0.6	-1.6	-0.4	0.8	-2.2	-3	-2.7	-2.2	-1.2	-1.9	-2.3
		40.9		0.5																						10	-1.4	-0.9	0.4	0.2	-1.6	-0.5	0.5	-2	-3	-3.1	-2.2	-1.6	-1.9	-1.9
		45.8		0.574																						11	-1.5	-0.8	0.4	0.1	-2.1	-0.6	0.4	-1.7	-3.1	-3.1	-2.7	-1.6	-1.8	-1.5
		38		0.45																						12	-1.7	-0.4	0.3	0.6	-1.7	-0.2	0.5	-1.7	-3	-2.8	-3.2	-1.9	-1.1	-1.6
		41.2		0.506																						13	-2	-0.5	0.2	0.3	-1.8	0.1	0.8	-2.1	-3.3	-2.7	-2.9	-2.6	-1.4	-1.4
		44.1			0.663																					14	-2	-0.4	0.5	0.4	-2.2	0.5	1.6	-1.7	-2.6	-2.5	-3.2	-3.9	-1.2	-1.2
		43.8			0.616																					15	-1.1	-0.2	0.6	1.1	-2	0.2	1.3	-2.2	-2.7	-2.7	-2.8	-3.4	-1.6	-1.8
		42.4			0.6																					16	-1.5	0.2	1.3	0.7	-1.8	0.3	1.8	-1.9	-2.6	-3.1	-3.4	-2.8	-0.9	-1.5
		30.7			0.435
		34			0.43
		34.2			0.451
		33.4			0.431
		43.1				0.57
		44.4				0.6
		47.3				0.629
		38				0.518
		39.8				0.543
		38.1				0.485
		38.2				0.506
[truncated: 55 more columns]

## Sheet: Figure 7
	Figure 7A	Quantification of GPHB5 expression in the skeletal muscle							Figure 7B	Energy expenditure of ob/ob mice treated with vehicle or 5 mg/kg rCGH								Figure 7C	Core body temperature of ob/ob mice treated with vehicle or 5 mg/kg rCGH									Figure 7D	Food intake of ob/ob mice treated with vehicle or 5 mg/kg rCGH								Figure 7E	Body weight change of ob/ob mice treated with vehicle or 5 mg/kg rCGH										Figure 7F	Fat mass and lean mass of ob/ob mice treated with vehicle or 5 mg/kg rCGH
		NCD	HFD							Body weight	Vehicle	rCGH							Vehicle	rCGH									Vehicle	rCGH								Days	Vehicle				rCGH
		0.910175	0.810581							46.8	0.39475								35.8667	36.2333									6.57143	6.28571								0	0	0	0	0	0	0	0	0			Fat
		0.518246	1.26762							52.1	0.373208								35.9	36.5333									6.39286	5.96429								1	0.7	0.1	-0.2	0.5	0.5	-0.1	0	0.6			Lean
		1.49752	2.05198							42	0.369333								34.8	36.7									6.53571	6								2	1.4	0.2	0.9	1.4	1.3	0.1	0.3	1.5
		1.58794	0.85924							52.3	0.422083								34.9	36.1									5.82143	5.92857								3	1.9	1.8	1.7	2.1	0.3	0.4	0.4	1.3
		1.618	0.543669							45.3		0.4725																										4	2.9	2.1	2.2	2.7	1.5	0.3	1.3	1.8
		0.674094	1.39784							47.6		0.444167																										5	3.3	2.7	3	3	2.1	1.3	1.7	2.4
										41.2		0.413208																										6	4.3	4.1	3.9	3.9	2.6	1.2	2	2.5
										46.3		0.418333																										7	4.6	4	4.1	4.7	3.5	2	2.1	2.7
																																						8	5.5	4.9	4.9	5.1	4.1	2	3	3.2
																																						9	5.1	5.6	5.9	5.4	4.5	2.8	3.4	3.8
																																						10	5.2	6	5.9	6.3	4.7	2.4	3.8	4.2
																																						11	6.3	6.5	6.5	6.3	4.6	2.8	4	4
																																						12	6.6	7	7.1	7.2	5.5	3.6	4.3	3.7
																																						13	7.1	7.2	6.7	7.4	6.1	4.1	5.3	4.7
																																						14	7.7	8	7.7	8	6.9	4.3	5.3	5.3
[truncated: 45 more columns]

## Sheet: Supplemental Figure 1
	Supplemental Figure 1A	Correlation between age and GPHB5 levels in men							Supplemental Figure 1B	Correlation between age and GPHB5 levels in women							Supplemental Figure 1C	Correlation between 17β-estradiol and GPHB5 levels in women							Supplemental Figure 1D	Correlation between serum GPHB5 levels and fasting blood glucose in men									Supplemental Figure 1E	Correlation between serum GPHB5 levels and TG in men							Supplemental Figure 1F	Correlation between serum GPHB5 levels and TC in men
		Age	GPHB5							Age	GPHB5							17 beta Estradiol	GPHB5							Fasting glucose	GPHB5									Triglycerides	GPHB5							Total cholesterol	GPHB5
		21	0.23							21	0.14							45.7391	0.14							4.24	0.463									0.59	0.463							4.03	0.463
		22	0.463							22	0.344							139.725	0.344							4.74	0.431									0.63	0.431							3.88	0.431
		22	0.413							22	0.086886							38.7767	0.086886							5.17	0.301									0.81	0.301							3.96	0.301
		22	0.431							22	0.081075							35.5753	0.081075							4.72	1.047									0.57	1.047							3.9	1.047
		23	0.245							22	0.071233							70.4591	0.071233							4.07	1.038									1.28	1.038							4.7	1.038
		23	0.322							22	0.122047							25.0389	0.122047							4.16	1.237									0.93	1.237							5.06	1.237
		23	0.301							22	0.112858							15.9864	0.112858							4.94	0.51									1.11	0.51							3.88	0.51
		24	1.047							23	0.036							46.3698	0.036							5.05	0.925									1.22	0.925							4.71	0.925
		24	0.461							23	0.16							8.66656	0.16							4.61	0.432									0.77	0.432							3.61	0.432
		24	0.361							23	0.139							3.20772	0.139							4.57	0.182									0.84	0.182							4.44	0.182
		24	0.308							23	0.241							10.2865	0.241							4.55	0.088									1.71	0.088							4.38	0.088
		24	0.322							23	0							41.6454	0							4.8	0.357									1.63	0.357							4.85	0.357
		24	0.374							23	0.437							32.5637	0.437							3.99	1.458									0.42	1.458							4.35	1.458
		24	0.616							23	0.351							53.5768	0.351							4.24	0.896									1.11	0.896							4.26	0.896
		24	0.505							23	0.163736							6.26936	0.163736							5.3	0.401									1.98	0.401							4.71	0.401
		24	0.245							23	0.092211							19.0744	0.092211							4.85	0.357									1.74	0.357							4.33	0.357
		25	0.932							23	0.141123							16.5582	0.141123							4.32	0.037									0.91	0.037							3.91	0.037
		25	0.439							23	0.79							11.1972	0.276							5.49	0.492									0.78	0.492							3.96	0.492
		25	0.432							24	0.276							35.9675	0.161							4.28	0.162									1.39	0.162							4.07	0.162
		25	0.097							24	0.161							33.3251	1.248							4.72	0.44									1.45	0.44							4.38	0.44
		26	0.398							24	1.248							2.06935	0.408							4.87	0.528									0.66	0.528							3.32	0.528
		26	0.245							24	0.408							102.552	0.117772							4.86	0.551									1.33	0.551							3.87	0.551
		26	0.507							24	0.117772							83.6767	0.10977							4.37	0.553									1.21	0.553							3.93	0.553
		26	0.535							24	0.10977							29.8424	0.348							4.73	0.547									1.15	0.547							4.39	0.547
		26	0.316							25	0.348							0	0.568							5.04	0.273									0.83	0.273							4.92	0.273
		27	1.038							25	0.568							36.3693	0.118588							5.49	0									1.13	0							3.97	0
		27	1.237							25	0.118588							89.66	0.33228							4.35	0									1.7	0							3.72	0
		27	1.274							25	0.33228							18.058	0.191094							5.21	0.198									0.88	0.198							4.48	0.198
		28	0.437							25	0.191094							96.5283	0.143704							3.97	0									0.7	0							4.69	0
		28	1.163							25	0.143704							14.7378	0.547							4.21	0.61									1.25	0.61							4.23	0.61
		28	0.115							26	0.547							187.447	0.193191							4.73	0.615									0.81	0.615							3.56	0.615
		29	0.51							26	0.193191							64.4472	0.169369							4.99	0.245									1.5	0.245							4.16	0.245
		30	0.925							26	0.169369							35.172	0.160422							5.38	0.246									0.98	0.246							3.61	0.246
		30	0.677							27	0.160422							101.472	0.110389							4.77	0.175									0.61	0.175							3.56	0.175
		31	0.182							27	0.110389							86.7902	0.163736							5.07	0.224									0.74	0.224							4.3	0.224
		31	0.088							27	0.481							27.9521	0.256111							4.04	0.067									0.53	0.067							4.44	0.067
		31	0.432							29	0.582							31.6957	0.129123							4.3	0									0.42	0							4.49	0
		31	1.215							30	0.163736							40.2388	0.155139							4.77	0.33									1.2	0.33							3.94	0.33
		32	1.458							30	1.174							115.833	0.182674							4.44	0.221									1.01	0.221							4.69	0.221
		32	0.896							31	0.256111							42.9594	0.303688							5.19	0.261									0.64	0.261							4.33	0.261
		32	0.374							31	0.129123							109.192	0.11							5	0.173									1.1	0.173							4.29	0.173
		32	0.357							31	0.155139							34.1666	0.198707							4.4	0.184									1.01	0.184							4.72	0.184
		33	0.357							31	0.182674							125.491	0.22							5.59	0.179									0.74	0.179							4.8	0.179
		33	0.037							31	0.303688							80.9644	0.328491							4.66	0.312									0.89	0.312							4.15	0.312
		33	0.401							32	0.11							31.4591	0.203258							5.73	0.37									1.84	0.37							4.2	0.37
		33	0.808							32	0.198707							510.713	0.181138							5.32	0.002									0.93	0.002							3.27	0.002
		34	0.162							34	0.22							8.9725	0.316742							5.16	0.386									1.59	0.386							4.81	0.386
		34	0.492							34	0.328491							13.9448	0.18							4.57	0.45									1.02	0.45							4.38	0.45
		34	1.69							34	0.203258							37.7251	0.907							4.82	0.351									1.12	0.351							4.58	0.351
		34	1.051							34	0.181138							145.682	0.221156							5.25	0.376									1.79	0.376							3.92	0.376
		35	0.44							34	0.682							10.9641	0.303324							4.98	0.378									1.19	0.378							4.26	0.378
		35	0.768							35	0.316742							35.6819	0.183058							5.83	0.26									0.83	0.26							3.82	0.26
		36	0.273							36	0.18							4.9971	0.206							5.21	0.428									1.76	0.428							4.06	0.428
		36	0							36	0.907							132.732	0							5.23	0.291									0.56	0.291							4.37	0.291
		36	0.528							36	0.221156							140.957	0.184							5.16	0.247									0.97	0.247							4.58	0.247
		36	0.551							36	0.303324							143.588	0.115							5.1	0.325									0.88	0.325							4.47	0.325
		36	0.553							36	0.183058							26.3074	0.203086							5.8	0.22									1.07	0.22							3.64	0.22
		36	0.547							36	0.729							17.2547	0.189526							5.51	0.293									0.87	0.293							4.67	0.293
		37	0							37	0.934							30.8071	0.21459							5.2	0.365									0.65	0.365							4.68	0.365
		37	0.652							38	0.206							135.359	0.283							4.49	0.059									0.82	0.059							3.79	0.059
		37	0.822							38	0							28.8112	0.137607							4.7	0.304									1.91	0.304							4.92	0.304
		38	0							39	0.184							3.80667	0.289829							4.66	0.28									1.74	0.28							3.79	0.28
		38	0.198							40	0.115							1.84675	0.036461							5.04	0.156									0.88	0.156							4.48	0.156
		38	1.794							43	0.203086							74.9263	0.205992							5.18	0.502									1.03	0.502							3.98	0.502
		39	0.61							43	0.189526							2.57025	0.218424							3.89	0.442									1.21	0.442							5.17	0.442
		39	0.615							43	0.21459							23.7653	0.177469							4.56	0.342									0.78	0.342							4.2	0.342
		39	0.194							44	0.283							54.2156	0.216612							5.14	0.111									1.49	0.111							4.93	0.111
		40	0.224							44	0.137607							12.8177	0.468005							4.21	0									1.56	0							4.88	0
		40	0.175							44	0.289829							48.1195	0.209698							5.06	0.137									1.45	0.137							4.27	0.137
		40	0.245							44	0.036461							10.1525	0.150767							5.29	0.092									1.53	0.092							3.98	0.092
		40	0.246							44	0.205992							2.88542	0.185406							6.01	0.28									0.85	0.28							4.1	0.28
		41	0.067							44	0.218424							30.9845	0.112434							4.82	0.059									0.79	0.059							4.44	0.059
		41	0							44	0.177469							305.911	0.09342							5.37	0.355									1.02	0.355							3.77	0.355
		41	1.082							44	0.216612							33.0932	0.212762							4.53	0.489									0.96	0.489							4.69	0.489
		42	0.33							44	0.468005							122.062	0.256622							5.36	0.227									1.66	0.227							4.58	0.227
		42	0.221							44	0.209698							101.817	0.248948							4.82	0.17									1.04	0.17							4.5	0.17
		42	0.699							44	0.53							28.4723	0.213169							5.14	0									1.75	0							5.26	0
		42	0.581							44	0.588							120.977	0							5.84	0.281									1.49	0.281							3.79	0.281
		43	0.184							45	0.150767							15.6289	0.175232							5.29	0.249									0.8	0.249							3.25	0.249
		43	0.179							45	0.185406							16.4389	0.172075							5.43	0.397									1.42	0.397							3.62	0.397
		43	0.261							45	0.112434							12.9542	0.103755							4.98	0.204									1.15	0.204							4.62	0.204
		43	0.173							45	0.09342							58.0616	0.249325							4.88	0.258									1.5	0.258							4.33	0.258
		44	0.312							45	0.212762							295.103	0.213982							5.28	0.207									1.59	0.207							3.85	0.207
		44	0.37							45	0.256622							101.247	0.115247							4.8	0.305									1.17	0.305							5.01	0.305
		44	0.002							45	0.248948							66.9705	0.276519							4.9	0.262									0.8	0.262							4.29	0.262
		46	0.26							45	0.213169							0	0.478779							4.12	0.024									1	0.024							4.53	0.024
		46	0.386							46	0							0.507075	0.218825							5.74	0									3.02	0							4.99	0
		46	0.45							46	0.175232							11.1972	0.216612							6.02	0.303									0.71	0.303							4.87	0.303
		46	0.351							46	0.172075							192.877	0.171395							4.89	0									0.58	0							5.18	0
		46	0.376							46	0.103755							4.63333	0.057482							5.04	0.243									1.25	0.243							4.83	0.243
		46	0.378							46	0.249325							297.66	0.167054							5.41	0.216									0.95	0.216							2.53	0.216
		46	1.104							46	0.213982							133.188	0.498105							4.82	0.149									1.04	0.149							4.32	0.149
		46	1.974							46	0.115247							40.8199	0.432911							4.69	0									0.61	0							3.71	0
		47	0.428							46	0.276519							155.912	0.148							5.08	0									0.51	0							4.61	0
		47	0.291							46	1.196							74.6015	0.08475							5.42	0.107									0.99	0.107							4.26	0.107
		47	0.247							47	0.478779							93.8825	0.293156							4.71	0.312									0.99	0.312							4.37	0.312
		48	0.325							47	0.218825							81.1346	0.412097							4.87	0.22									1.51	0.22							3.98	0.22
		48	0.22							47	0.216612							4.33087	0.125891							4.87	0.377									1.32	0.377							4.85	0.377
		49	0.293							47	0.171395							44.7759	0.132467							5.07	0.19									0.74	0.19							4.23	0.19
		49	0.365							47	0.057482							22.1832	0.354829							5.18	0.188									0.74	0.188							4.74	0.188
		49	0.059							47	0.167054							53.7679	0.41587							4.95	0.269									1.09	0.269							4.32	0.269
		50	0.304							47	0.498105							15.8408	0.298375							5.68	0.307									1.16	0.307							4.82	0.307
		50	0.28							47	0.432911							6.46102	0.153663							4.82	0.31									1	0.31							4.36	0.31
		50	0.156							47	0.92							148.191	0.283121							5.69	0.18									0.8	0.18							4.45	0.18
		50	0.952							48	0.148							10.3679	0.386845							4.93	0.268									2.04	0.268							4.19	0.268
		52	0							48	0.08475							8.95206	0.288423							5.12	0.126									1.64	0.126							4.87	0.126
		52	0.502							48	0.293156							27.2726	0.332522							5.17	0.095									2.16	0.095							4.08	0.095
		52	0.442							49	0.412097							1.65037	0.474479							4.74	0.248									1.01	0.248							5.13	0.248
		52	0.342							49	0.125891							42.9178	0.195941							5.34	0.183									0.65	0.183							5.16	0.183
		52	0.111							49	0.132467							4.96512	0.368216							6.03	0.62									1.5	0.62							5.32	0.62
		52	0.313							50	0.354829							10.9508	0.317004							4.27	0.028									0.56	0.028							4.07	0.028
		54	0.059							50	0.41587							2.63316	0.310737							5.57	0.088									0.69	0.088							4.76	0.088
		54	0.137							50	0.298375							0	0.086							5.52	0.309									1.9	0.309							4.86	0.309
		54	0.092							50	0.153663							168.551	0.161							6.08	0.067									0.98	0.067							4.85	0.067
		54	0.28							51	0.283121							10.657	0.242879							5.12	0.082									1	0.082							4.83	0.082
		55	0							51	0.572							12.0535	0.231102							4.81	0.309									1.36	0.309							5.03	0.309
		55	0.355							52	0.386845							18.1298	0.281344							5	0.358									0.81	0.358							5.31	0.358
		55	0.489							52	0.288423							5.10397	0.175904							5.87	0									0.88	0							4.6	0
		55	0.227							52	0.332522							43.3802	0.378595							4.63	0.211									0.82	0.211							3.89	0.211
		55	0.17							52	0.474479							4.54031	0.466129							5.69	0.224									1.73	0.224							5.7	0.224
		55	1.355							53	0.195941							6.2007	0.210722							5.25	0.164									0.69	0.164							4.75	0.164
		56	0.204							53	0.368216							9.01286	0.311587							5.54	0.262									1.53	0.262							5.59	0.262
		56	0.295							53	0.317004							10.6794	0.217418							4.43	0.142									1.38	0.142							3.36	0.142
		56	0.281							53	0.310737							10.6122	0.274902							5.36	0									1.04	0							5.07	0
		56	0.249							53	1.044							0	0
		56	0.397							54	0.086							9.32045	0.324053
		57	0.024							54	0.161							7.27359	0.258847
		57	0							54	0.242879							4.38291	0.292457
		57	0.207							55	0.231102							12.4558	0.454815
		57	0.305							55	0.281344							8.62196	0.356434
		57	0.262							55	0.175904							12.2719	0.256436
		57	0.322							55	0.378595							16.4236	0.372162
		57	0.258							56	0.466129							20.0125	0.603905
		57	0.596							56	0.210722							18.3488	0.291407
		58	0							57	0.311587							10.0511	0.449412
		58	0.303							57	0.217418							9.54988	0.375933
		59	0							59	0.274902							20.9569	0.363618
		59	0							60	0							48.6689	0.260879
		59	0.243							60	0.324053							150.921	0.159372
		59	0.216							60	0.258847
		59	0.149							62	0.292457
		60	0.107							63	0.454815
		60	0.312							63	0.356434
		60	0.22							64	0.256436
		60	0.377							66	0.372162
		61	0.19							67	0.603905
		61	0.188							68	0.291407
		63	0.269							68	0.449412
		63	0.307							69	0.375933
		63	0.31							70	0.363618
		64	0.18							74	0.260879
		64	0.268							83	0.159372
		64	0.126
		64	0.095
		65	0.248
		65	0.183
		65	0.62
		66	0.028
		67	0.088
		68	0.309
		69	0.067
		71	0.082
		72	0.309
		73	0.358
		74	0
		75	0.211
		80	0.164
		80	0.224
		81	0.262
		82	0
		82	0.142

## Sheet: Supplemental Figure 3
	Supplemental Figure 3A	GPHB5 mRNA expression in mice testis and brain										Supplemental Figure 3B	Serum T3 levels of mice at 20 weeks of age						Supplemental Figure 3C	Serum T4 levels of mice at 20 weeks of age						Supplemental Figure 3D	GPHA2 mRNA expression in mice pituitary, testis, brain and muscle														Supplemental Figure 3E	Testosterone levels in mice aged 20, 35 and 50 weeks
			WT				GPHB5-/-						WT	GPHB5-/-						WT	GPHB5-/-							WT						GPHB5-/-									WT
		testis	1.02033	1.00189	1.00251	1.01178	0.04	0.045009	0.053803	0.047947			1.15529	0.666355						3.35668	3.92744						Pituitary	0.818115	1.0454	1.06221	1.90087	1.17434	0.493109	1.51435	1.30934	0.654365	0.736829	0.969787	0.796244			20week	1.939	0.845	1.879	2.543	2.471	2.903	3.512
		brain	2.07412	1.33099	0.473849	0.764453	0.017128	0.017128	0.207689	0.02153			0.92564	0.609201						3.31657	3.07721						Testis	1.18219	1.1122	1.26106	0.886591	0.835383	0.814303	0.872794	0.93006	0.746686	0.806793	0.78278	0.974345			35week	1.857	2.175	2.105	2.025	1.699	2.714	3.028
													0.725646	0.751523						3.14791	3.11563						Brain	1.43692	1.84412	0.859875	1.04823	0.592487	0.706655	0.792991	2.28131	1.23823	1.06682	0.672163	1.26107			50week	1.901	1.807	3.896	1.9	1.483	1.932
													0.775341	1.2801						4.40703	3.39846						Muscle	0.609014	2.21133	0.369149	2.33226	1.09148	0.790179	0.993032	5.02215	1.4315	1.97686	0.418181	1.39251
													0.789461	0.965713						3.69028	3.1945
													1.09849	1.02804						3.50348	3.82621
[truncated: 121 more columns]

## Sheet: Supplemental Figure 4
	Supplemental Figure 4A	Glucose tolerance test calculated AUC in mice						Supplemental Figure 4B	Insulin tolerance test calculated AUC in mice						Supplemental Figure 4C	ALT levels in serum of mice				Supplemental Figure 4D	AST levels in serum of mice				Supplemental Figure 4E	qPCR analysis of PEPCK, G6Pase and GCK mRNA expression in liver of mice																Supplemental Figure 4F	Glycogen levels in liver of mice
		WT	GPHB5-/-						WT	GPHB5-/-						WT	GPHB5-/-				WT	GPHB5-/-					WT							GPHB5-/-									WT	GPHB5-/-
		2613	3710						2840	6212						46.262	86.644				127.902	106.054				PEPCK	1.11987	0.740549	1.08925	0.594604	1.47087	1.68958	0.749154	0.515246	0.740549	0.585064	0.491978	0.647671	0.308498	0.410845			149.86	120.284
		2271	4376						4422	5940						63.842	84.104				185.174	105.286				G6Pase	1.30651	0.264691	1.5609	1.41328	1.20501	0.888256	1.22466	0.129922	0.253909	0.072079	0.384853	0.538014	0.265917	1.53586			145.647	123.611
		2269	2649						4307	5371						38.414	63.076				154.772	118.232				GK	0.643622	0.957682	1.31429	1.1103	1.89774	1.03117	0.568127	3.92027	2.77846	4.03048	2.56855	1.8673	2.1549	1.84585			94.9193	121.195
		2552	3938						4176	6016						29.612	111.072				98.83	196.756																					134.003	106.551
		2207							4336	4515						72.166	90.676				154.182	693.786																					111.417	65.3576
																51.814	209.11				125.914	304.712																					86.7508	84.6564
																71.228	211.478				137.834	294.544																					107.762	85.9955
																26.512	92.252				71.7	74.4
																32.606	57.896				86.5	68.2

[truncated: 3 more sheets: Supplemental Figure 5, Supplemental Figure 6, Supplemental Figure 7]
